# Supplementary material for: Twenty-Seven Y-Chromosome Short Tandem Repeats Analysis of Italian Mummies of the 16th and 18th Centuries: An Interdisciplinary Research
Source: Front Genet. 2021 Sep 30;12:720640. doi: 10.3389/fgene.2021.720640 (PMC8514714; doi:10.3389/fgene.2021.720640)
Supplement: Supplementary file 2 [file Table_2.XLSX]

## Sheet: Foglio1
Supplementary Table S2. Obtained estimates of times calculated for each of the considered pairs of ancient and modern individuals of Roccapelago.
The mean, median, mode values as well as the 95% and 50% confidence intervals (CIs) of the posterior distributions of estimated TMRCAs are reported (in years before present).
Values in italic (on top of the panel) correspond to estimates for which the 50% CI of time estimates overlaps with the chronological window of Roccapelago mummies (~300-500 years ago).
Pair (RP-A_RP-M)	Pair HG (RP-A_RP-M)	Mean	Median	Mode	CI_2.5%	CI_97.5%	CI_25%	CI_75%
23-44_7A	R1b-R1b	254.43	177.21	25.08	5.94	939.84	71.94	349.14
23-7_17A	J2b-J2b	221.76	152.46	25.74	5.94	827.64	62.04	311.52
23-06_17A	J2b-J2b	247.17	172.92	27.72	6.6	905.52	71.28	344.52
26-05_16	J1-J1	458.04	383.13	197.01	57.42	1279.08	221.1	615.12
23-46_16	J1-J1	457.38	381.48	220.44	54.78	1278.42	220.44	615.78
26-32_16	J1-J1	456.72	383.13	233.31	55.44	1285.02	219.78	613.8
23-44_18	R1b-R1b	524.04	439.89	272.58	64.02	1453.98	254.1	710.16
26-43_16	J1-J1	523.05	438.24	276.54	64.68	1452.66	251.46	704.88
23-41_4A/10A	I2a (xI2a1)-I2a (xI2a1)	496.98	417.45	279.18	61.38	1386.66	236.28	667.26
23-44_21A	R1b-R1b	521.4	439.23	282.81	63.36	1448.7	255.42	708.84
23-31_16	J1-J1	702.24	626.34	457.38	144.54	1692.24	404.58	910.8
26-05_5A	J1-J1	702.24	623.04	475.53	145.2	1690.26	405.24	910.8
23-44_15A	R1b-R1b	802.89	719.07	518.76	165	1935.12	462	1051.38
26-10_18	R1b-R1b	804.21	718.74	553.74	163.68	1930.5	464.64	1056.66
26-10_15A	R1b-R1b	799.92	711.81	561	167.64	1931.82	458.7	1050.72
23-12_16	J1-J1	803.22	714.45	611.16	163.68	1931.82	462.66	1047.42
26-32_5A	J1-J1	958.32	881.1	665.94	260.7	2096.82	603.9	1230.9
26-05_9A	J1-J1	954.69	874.5	726.99	258.72	2095.5	605.22	1219.68
26-05_12A	J1-J1	957.33	877.8	733.26	259.38	2100.12	603.9	1219.68
23-46_5A	J1-J1	956.67	876.48	735.9	258.72	2104.74	613.14	1219.02
26-42_17A	J2b-J2b	1099.56	1011.12	779.13	297	2409.66	692.34	1404.48
26-43_5A	J1-J1	1096.92	1002.87	785.73	302.94	2412.3	690.36	1395.24
23-12_9A	J1-J1	1099.89	1012.44	797.28	298.32	2401.74	698.28	1405.14
23-12_12A	J1-J1	1097.58	1006.17	859.32	297	2406.36	698.94	1400.52
26-10_7A	R1b-R1b	1099.23	1007.16	886.05	298.32	2410.98	693	1411.08
23-46_9A	J1-J1	1222.65	1140.48	967.56	397.32	2508	819.72	1538.46
26-32_9A	J1-J1	1222.65	1144.11	968.22	399.3	2511.3	815.76	1533.84
26-32_12A	J1-J1	1223.97	1143.12	999.57	399.3	2506.68	825	1543.74
23-46_12A	J1-J1	1226.28	1146.09	1021.02	395.34	2508	830.28	1536.48
26-10_21A	R1b-R1b	1406.79	1314.39	1057.98	455.4	2886.84	943.8	1768.8
23-31_5A	J1-J1	1226.61	1145.1	1061.28	395.34	2508.66	828.96	1541.1
26-43_9A	J1-J1	1406.79	1316.7	1101.54	452.1	2887.5	951.06	1763.52
23-12_5A	J1-J1	1406.79	1311.42	1168.86	456.06	2881.56	945.78	1763.52
26-43_12A	J1-J1	1408.77	1313.07	1179.75	453.42	2890.14	944.46	1768.14
23-31_9A	J1-J1	1504.8	1421.97	1261.92	553.08	2930.4	1057.98	1859.88
23-31_12A	J1-J1	1500.84	1418.67	1279.74	551.1	2923.8	1048.08	1858.56
26-10_2A	R1b-R1b	4266.57	4143.15	3742.53	2183.28	7084.44	3358.74	5036.46
26-10_11A	R1b-R1b	4261.29	4130.61	3776.52	2176.68	7061.34	3366.66	5024.58
26-1_2A	R1b-R1b	4510.77	4384.38	4089.69	2368.08	7362.3	3593.7	5282.64
26-1_21A	R1b-R1b	4508.79	4386.69	4190.67	2362.14	7362.3	3585.78	5287.26
23-44_2A	R1b-R1b	4820.31	4679.4	4296.27	2535.06	7890.96	3842.52	5653.56
26-1_18	R1b-R1b	5061.21	4925.91	4604.16	2716.56	8159.58	4064.94	5917.56
26-1_11A	R1b-R1b	5068.14	4935.48	4649.04	2725.14	8186.64	4073.52	5924.16
26-1_7A	R1b-R1b	5066.16	4930.86	4752	2722.5	8170.8	4063.62	5928.78
23-44_3B	R1b-I1	5440.05	5292.54	5140.41	2923.14	8802.42	4367.88	6351.18
26-1_15A	R1b-R1b	5688.87	5542.68	5281.65	3111.9	9091.5	4598.88	6617.82
26-10_3B	R1b-I1	6140.64	5980.59	5550.6	3356.1	9830.04	4957.26	7159.68
26-42_3B	J2b-I1	6133.71	5970.36	5592.84	3351.48	9826.74	4947.36	7154.4
23-31_4A10A	J1-I2a (xI2a1)	6145.92	6003.69	5611.65	3496.02	9595.74	5030.52	7115.46
23-44_11A	R1b-R1b	6138	5977.95	5683.26	3351.48	9835.98	4951.32	7150.44
26-32_4A10A	J1-I2a (xI2a1)	6139.65	5999.07	5714.28	3493.38	9586.5	5021.94	7094.34
23-46_4A10A	J1-I2a (xI2a1)	6143.28	6001.38	5734.41	3505.92	9602.34	5023.92	7103.58
23-12_4A10A	J1-I2a (xI2a1)	6138.99	5975.64	5773.02	3352.14	9847.2	4952.64	7152.42
23-41_7A	I2a (xI2a1)-R1b	6380.88	6217.86	5786.88	3554.1	10103.9	5192.88	7410.48
23-06_11A	J2b-R1b	6375.93	6208.95	5857.17	3559.38	10098.7	5171.76	7404.54
23-41_18	I2a (xI2a1)-R1b	6371.31	6210.6	5949.9	3564	10093.4	5177.7	7397.28
23-41_21A	I2a (xI2a1)-R1b	6384.51	6226.11	5951.22	3568.62	10126.4	5171.1	7401.24
26-05_3B	J1-I1	6834.63	6675.9	6275.61	3946.8	10642.5	5618.58	7873.8
26-05_4A10A	J1-I2a (xI2a1)	6838.59	6684.48	6389.13	3937.56	10622	5606.04	7901.52
23-7_3B	J2b-I1	6839.25	6688.77	6390.45	3946.14	10606.2	5613.96	7881.72
23-7_11A	J2b-R1b	6840.57	6688.77	6411.57	3950.1	10623.4	5624.52	7899.54
23-31_3B	J1-I1	6842.88	6681.18	6447.87	3944.82	10627.3	5627.16	7884.36
23-44_4A10A	R1b-I2a (xI2a1)	6937.26	6757.08	6452.49	3835.92	11025.3	5620.56	8051.34
26-42_11A	J2b-R1b	6930.66	6749.49	6489.78	3855.72	11019.4	5622.54	8057.28
23-06_3B	J2b-I1	7176.18	6994.68	6588.78	4045.8	11302.5	5844.96	8305.44
26-43_2A	J1-R1b	6926.37	6742.56	6591.42	3850.44	11020	5605.38	8047.38
23-41_15A	I2a (xI2a1)-R1b	7173.87	6996.33	6629.37	4057.02	11302.5	5841.66	8300.82
23-41_16	I2a (xI2a1)-J1	7170.24	6992.04	6675.57	4057.02	11308.4	5848.26	8295.54
23-06_15A	J2b-R1b	7170.9	6990.72	6808.23	4058.34	11288	5831.76	8306.1
23-7_15A	J2b-R1b	7633.56	7461.63	6985.11	4455	11802.8	6286.5	8789.88
26-32_3B	J1-I1	7638.51	7463.94	7004.58	4446.42	11821.9	6294.42	8809.02
23-12_3B	J1-I1	7858.95	7659.3	7026.36	4408.14	12454.2	6388.8	9109.98
23-46_3B	J1-I1	7634.55	7461.3	7090.71	4458.3	11816.6	6301.02	8778
23-12_11A	J1-R1b	7860.6	7662.6	7163.31	4420.02	12446.9	6394.08	9113.28
23-12_2A	J1-R1b	7859.61	7663.92	7238.55	4412.76	12439	6394.08	9109.98
26-10_17A	R1b-J2b	7852.35	7649.73	7240.53	4415.4	12452.2	6366.36	9082.92
23-06_18	J2b-R1b	8102.82	7902.18	7320.72	4613.4	12718.9	6629.04	9358.14
26-43_4A10A	J1-I2a (xI2a1)	7856.31	7653.36	7388.04	4422.66	12450.9	6393.42	9111.3
23-41_3B	I2a (xI2a1)-I1	8100.51	7892.28	7418.73	4623.3	12736.7	6626.4	9358.14
26-1_12A	R1b-J1	8105.79	7900.53	7523.67	4632.54	12706.3	6620.46	9368.7
23-41_5A	I2a (xI2a1)-J1	8104.14	7902.84	7533.57	4621.98	12722.8	6627.72	9362.1
23-41_9A	I2a (xI2a1)-J1	8100.84	7898.22	7564.92	4624.62	12744.6	6621.12	9352.86
26-1_5A	R1b-J1	8096.55	7891.62	7572.84	4627.92	12703	6619.8	9365.4
23-46_2A	J1-R1b	8559.54	8361.54	7625.31	5022.6	13225.1	7063.98	9830.7
23-41_12A	I2a (xI2a1)-J1	8101.83	7907.46	7649.07	4619.34	12709.6	6621.12	9373.32
23-7_4A10A	J2b-I2a (xI2a1)	8553.6	8349.33	7790.31	5027.22	13220.5	7072.56	9833.34
23-31_2A	J1-R1b	8557.89	8351.64	7824.96	5028.54	13229.7	7059.36	9843.9
26-32_17A	J1-J2b	8558.88	8364.51	7852.02	5016.66	13221.1	7056.06	9837.3
26-32_2A	J1-R1b	8553.93	8364.18	8089.62	5027.88	13192.7	7057.38	9837.96
23-46_17A	J1-J2b	8556.24	8355.93	8102.16	5020.62	13238.9	7063.32	9829.38
23-7_18	J2b-R1b	8556.57	8366.82	8133.84	5021.28	13201.3	7063.98	9837.3
23-12_17A	J1-J2b	8962.14	8725.53	8155.95	5085.3	14186	7288.38	10371.2
23-7_16	J2b-J1	8558.22	8362.53	8185.98	5028.54	13225.1	7070.58	9845.88
26-43_3B	J1-I1	8962.47	8725.53	8278.38	5069.46	14205.8	7288.38	10355.4
23-44_17A	R1b-J2b	8966.76	8728.83	8287.29	5078.04	14187.4	7304.88	10385.8
26-42_15A	J2b-R1b	8964.45	8728.83	8300.49	5083.32	14218.4	7299.6	10371.9
23-06_21A	J2b-R1b	9210.63	8982.93	8313.36	5281.32	14469.8	7543.8	10615.4
26-05_17A	J1-J2b	8558.55	8364.51	8331.18	5019.96	13244.9	7067.94	9824.76
23-41_11A	I2a (xI2a1)-R1b	9204.69	8964.78	8343.39	5295.18	14456	7532.58	10630.6
26-10_4A10A	R1b-I2a (xI2a1)	8959.17	8715.96	8350.65	5073.42	14190.7	7284.42	10374.5
26-42_4A10A	J2b-I2a (xI2a1)	8963.79	8726.85	8350.98	5071.44	14218.4	7291.68	10369.3
23-06_7A	J2b-R1b	9211.62	8977.98	8427.87	5279.34	14470.5	7537.86	10635.2
23-06_4A10A	J2b-I2a (xI2a1)	9209.97	8972.7	8436.45	5284.62	14459.3	7531.26	10631.3
26-1_9A	R1b-J1	9207.66	8972.7	8476.38	5289.24	14476.4	7530.6	10613.5
23-41_2A	I2a (xI2a1)-R1b	9209.97	8972.7	8532.81	5297.16	14469.2	7526.64	10632.6
26-42_16	J2b-J1	8961.48	8727.51	8559.54	5078.04	14205.2	7290.36	10377.8
26-1_4A10A	R1b-I2a (xI2a1)	9209.64	8976.33	8577.69	5289.24	14461.3	7535.88	10617.4
23-06_16	J2b-J1	9205.02	8967.42	8647.32	5282.64	14459.9	7521.36	10621.4
26-32_11A	J1-R1b	9664.05	9434.7	8815.95	5697.12	14980	7987.32	11087.3
23-7_9A	J2b-J1	9667.68	9432.06	8900.76	5685.24	14957.6	7980.06	11099.2
23-46_11A	J1-R1b	9665.04	9433.05	8905.71	5685.24	14958.9	7962.9	11105.8
23-7_5A	J2b-J1	9666.36	9438.66	8995.14	5690.52	14974.1	7972.8	11093.3
23-31_17A	J1-J2b	9671.31	9439.65	9001.74	5700.42	14962.2	7980.72	11099.2
23-7_21A	J2b-R1b	9668.67	9437.01	9006.36	5690.52	14955.6	7974.78	11101.2
23-31_11A	J1-R1b	9665.04	9434.04	9029.46	5699.76	14954.9	7977.42	11102.5
23-7_7A	J2b-R1b	9662.4	9430.41	9038.7	5708.34	14957.6	7976.1	11105.8
23-7_12A	J2b-J1	9664.71	9426.12	9070.05	5683.26	14968.1	7972.8	11106.5
26-05_2A	J1-R1b	9666.36	9433.71	9094.8	5683.92	14960.9	7973.46	11103.2
26-05_11A	J1-R1b	9670.98	9436.02	9101.4	5689.86	14958.9	7991.28	11110.4
26-42_5A	J2b-J1	10338.9	10044.5	9376.29	5868.72	16469	8399.82	11965.1
26-42_9A	J2b-J1	10347.8	10062.7	9463.41	5856.18	16466.3	8416.32	11983.6
26-42_12A	J2b-J1	10341.2	10060.4	9494.76	5856.84	16465	8397.18	11953.3
26-42_18	J2b-R1b	10340.9	10049.2	9505.65	5860.14	16432	8394.54	11969.1
26-43_17A	J1-J2b	10338.2	10051.8	9566.37	5864.1	16469.6	8399.82	11952.6
23-06_9A	J2b-J1	10590	10304.6	9612.24	6083.88	16728.4	8634.78	12231.8
26-43_11A	J1-R1b	10340.2	10046.5	9680.22	5865.42	16429.4	8409.72	11979
26-1_16	R1b-J1	10586.4	10301.6	9709.59	6080.58	16713.2	8638.08	12215.3
23-41_17A	I2a (xI2a1)-J2b	10584.4	10295.3	9811.89	6077.94	16724.4	8648.64	12212
23-06_12A	J2b-J1	10581.1	10294.7	9861.06	6081.9	16729	8635.44	12212.6
26-1_3B	R1b-I1	10579.1	10292.4	9875.91	6076.62	16719.1	8642.7	12207.4
23-06_5A	J2b-J1	10587.7	10300.3	9961.38	6076.62	16739.6	8646	12210.7
26-42_7A	J2b-R1b	12166.8	11794.9	10850.1	6865.32	19608.6	9832.68	14095.6
26-42_21A	J2b-R1b	12167.8	11792.2	11021	6854.1	19604	9854.46	14084.4
23-06_2A	J2b-R1b	12408.7	12035.1	11310.8	7086.42	19871.9	10072.3	14335.9
23-31_18	J1-R1b	12873.6	12511.3	11701.1	7504.86	20363.6	10523	14831.5
23-7_2A	J2b-R1b	12866	12499.1	11737.1	7503.54	20313.5	10534.9	14811.7
23-31_21A	J1-R1b	12869.7	12500.4	11789.6	7485.72	20358.4	10528.3	14812.4
23-31_7A	J1-R1b	12864.4	12497.4	11850	7488.36	20348.5	10509.2	14811.7
23-31_15A	J1-R1b	12868	12500.1	12012	7494.96	20371.6	10514.5	14830.2
26-43_7A	J1-R1b	14866.8	14305.2	13129.4	8195.88	24696.5	11841.1	17280.8
26-43_15A	J1-R1b	14866.8	14311.8	13179.9	8199.84	24709.7	11839.7	17279.5
26-43_18	J1-R1b	14874.8	14327.9	13200	8213.04	24664.2	11833.1	17308.5
26-42_2A	J2b-R1b	14862.9	14318.7	13228.1	8175.42	24695.9	11823.2	17264.9
26-43_21A	J1-R1b	14860.2	14303.9	13391.7	8191.92	24679.4	11850.3	17272.9
23-44_9A	R1b-J1	20046.2	18930.8	16564.3	10309.9	36222.8	15306.7	23550.1
23-12_15A	J1-R1b	20061.7	18957.5	16792.4	10294.7	36271.6	15312	23572.6
23-44_16	R1b-J1	20054.8	18931.1	16813.5	10294.7	36256.4	15318.6	23565.3
26-10_5A	R1b-J1	20057.7	18947.6	16893	10285.4	36227.4	15321.9	23582.5
26-10_16	R1b-J1	20051.5	18940.7	16927.4	10290.1	36263	15321.9	23530.3
26-10_12A	R1b-J1	20041.6	18933.8	16945.8	10290.1	36260.4	15293.5	23528.3
23-44_5A	R1b-J1	20057.1	18957.8	16955.4	10292	36259.1	15329.2	23558.7
23-12_7A	J1-R1b	20033	18921.2	17019.8	10280.8	36214.2	15296.2	23526.4
23-12_18	J1-R1b	20052.5	18942	17138.5	10297.3	36286.8	15292.2	23556.7
26-1_17A	R1b-J2b	20297.3	19177.3	17190	10501.9	36456.4	15541	23847.1
23-12_21A	J1-R1b	20058.4	18940.7	17239.9	10288.1	36255.8	15313.3	23579.2
23-44_12A	R1b-J1	20028	18913.3	17300.2	10292.7	36199.7	15273.7	23547.5
26-10_9A	R1b-J1	20046.2	18921.9	17414.1	10292.7	36226.1	15309.4	23554.7
23-46_15A	J1-R1b	20740.8	19622.8	17671.8	10950.1	36977.2	15979.9	24243.8
23-46_21A	J1-R1b	20744.1	19628.7	17728.9	10954.7	36962.6	15991.8	24224
26-32_21A	J1-R1b	20755	19656.8	17882.7	10922.3	36923	16014.2	24275.5
23-46_18	J1-R1b	20742.5	19640.6	17970.1	10928.3	36921.1	16014.2	24245.8
26-32_7A	J1-R1b	20744.1	19644.2	18028.2	10949.4	36923	16007.6	24246.4
23-46_7A	J1-R1b	20746.8	19638.6	18132.5	10942.1	36876.2	16005	24266.9
26-32_18	J1-R1b	20746.4	19636.6	18159.2	10934.9	36946.1	15995.1	24269.5
26-32_15A	J1-R1b	20760.6	19648.9	18251.3	10952	36894	16018.9	24286
26-05_18	J1-R1b	40316.8	39684.8	31632.8	16863	64402.8	29064.4	51582.3
26-05_7A	J1-R1b	40312.1	39714.2	32173.4	16801	64422.6	29067.7	51571.1
26-05_21A	J1-R1b	40292	39667	33087.8	16813.5	64426.6	29106.7	51584.9
26-05_15A	J1-R1b	40315.8	39705.3	33104.6	16799	64398.8	29065.7	51557.9
